# Supplementary material for: Silver Nanoparticles Using Eucalyptus or Willow Extracts (AgNPs) as Contact Lens Hydrogel Components to Reduce the Risk of Microbial Infection
Source: Molecules. 2021 Aug 19;26(16):5022. doi: 10.3390/molecules26165022 (PMC8400931; doi:10.3390/molecules26165022)
Supplement: Supplementary file 1 [file molecules-26-05022-s001.zip]

Archive with 1 entries (1 files):
- molecules-1334774-supplementary.pdf
